# Supplementary material for: A new species of the genus Boulenophrys (Anura, Megophryidae) from Southwest China
Source: Biodivers Data J. 2025 Jul 3;13:e153987. doi: 10.3897/BDJ.13.e153987 (PMC12246799; doi:10.3897/BDJ.13.e153987)
Supplement: Supplementary material 1 — Diagnostic characters [file bdj-13-e153987-s001.xlsx]

## Sheet: Sheet2
ID	Species	SVL		Horn-like tubercle at edge of upper eyelidlong. point (+++); slightly large (++), small (+), absent or indistinct (‒)	Vomerine teeth.present (+), or absent (‒)	Tongue. notched (++),feebly notched (+), or not notched (‒)	Lateral fringes on toes. wide (++), narrow (+), lacking (‒)	Toes. at least one-fourth webbed (+++), at most one-fourth webbed (++), with rudimentary webbing (+), or without webbing (‒)
		Males	Females
1	Boulenophrys daxuemontis sp. nov.	37.1-40.6	/	+	-	-	-	-
2	B. acuta	27.1–33.0	28.1–33.6	++	-	-	+	+
3	B. angka	31.2–32.1	37.5–39.2	+	-	-	-	+
4	B. anlongensis	40.0–45.5	48.9–51.2	+	-	-	+	+
5	B. baishanzuensis	28.4-32.4	/	+	-	-	+	-
6	B. baolongensis	42.0–45.0	/	+	-	+	-	-
7	B. binchuanensis	32.0–36.0	40.2–42.5	-	-	+or-	++	+
8	B. binlingensis	45.1–51.0	/	-	-	+	/	+
9	B. boettgeri	34.5–37.8	39.7–46.8	+	-	+	++	+
10	B. brachykolos	33.7–39.3	33.9–45.9	+	-	-	-	+
11	B. caobangensis	34.9–38.9	/	+	-	-	-	+
12	B. caudoprocta	81.3	/	++	+	-	/	+
13	B. cheni	26.2–29.5	31.8–34.1	+	-	++	++	+
14	B. chishuiensis	43.4–44.1	44.8–49.8	+	-	-	-	-
15	B. congjiangensis	31.7-33.9	38.4-40.2	+	-	-	+	+
16	B. daiyunensis	27.6-30.9	33.7-35.6	+	+	-	+	+
17	B. daoji	30.7-33.6	37.5-41.4	+	-	-	+	+
18	B. daweimontis	34.0–37.0	40.0–46.0	+	+	/	-	-
19	B. dongguanensis	30.2–39.3	/	+	+	-	-	+
20	B. dupanglingensis	37.6–40.2	41.8–45.9	+	-	-	-	+
21	B. elongata	28.2-28.5	35.1-37.6	+	+	-	-	-
22	B. fanjingmontis	58.2-63.6	62.8-72.2	+	-	+	++	+++
23	B. fansipanensis	30.9–44.3	41.7–42.5	+	+	+	-	-
24	B. fengshunensis	34.3-39.4	42.5-44.9	+	+	-	-	+
25	B. frigida	30.3-31.8	/	+	+	/	-	-
26	B. gaolanensis	29.2–30.9	32.0–34.9	+	-	-	-	-
27	B. hengshanensis	24.3-25.1	28.2-28.9	+	-	-	-	+
28	B. hoanglienensis	37.4–47.6	59.6	+	+	+	-	-
29	B. hungtai	25.8-33.3	/	+	-	-	-	-
30	B. insularis	36.8–41.2	47.1	+	+	+	-	+
31	B. jiangi	34.4–39.2	39.5–40.4	+	-	-	-	-
32	B. jingdongensis	53.0–56.5	63.5	+	+	+	++	+++
33	B. jinggangensis	35.1–36.7	38.4–41.6	++	+	-	+	+
34	B. jiulianensis	30.4–33.9	34.1–37.5	+	+	+	-	+
35	B. kuatunensis	26.2–29.6	37.4	+	-	+	+	-
36	B. leishanensis	30.4–38.7	42.3	+	-	-	-	+
37	B. liboensis	34.7–67.7	60.8–70.6	+++	+	+	++	+
38	B. lichun	33.5–37.0	47.1	+	+	-	-	-
39	B. lini	34.1–39.7	37.0–39.9	+	-	-	++	+
40	B. lishuiensis	30.7–34.7	36.9–40.4	+	-	-	-	-
41	B. lushuiensis	32.3-38.0	37.8-47.4	+	-	+	+	+
42	B. minor	32.2–40.5	42.0–48.2	-	-	+	-	+
43	B. mirabilis	55.8–61.4	68.5–74.8	++	-	-	++	+
44	B. mufumontana	30.1–30.8	36.3	+	-	-	+	+
45	B. nankunensis	29.9–34.9	39.4–41.9	+	+	-	-	+
46	B. nanlingensis	30.5–37.3	/	+	+	+	+	+
47	B. obesa	35.6	37.5–41.2	+	-	-	-	+
48	B. ombrophila	27.4–34.5	32.8–35.0	+	-	-	-	-
49	B. omeimontis	56.0–59.5	68.0–72.5	+	+	+	+	+
50	B. palpebralespinosa	36.2–38.0	/	++	+	-	++	+++
51	B. pepe	35.3–36.4	/	+	-	+	-	-
52	B. puningensis	31.7-34.6	37.8-38.3	+	+	-	-	+
53	B. qianbeiensis	49.3-58.2	65.2	+	-	+	++	+++
54	B. rubrimera	26.7–30.5	/	+	+	+	+	-
55	B. sangzhiensis	55.7-62.2	62.2-76.3	+	+	+	+	+
56	B. sanmingensis	27.0-29.5	29.5	+	-	+	++	+
57	B. shimentaina	28.0–30.6	/	+	+	-	+	+
58	B. shuichengensis	102.0–118.3	99.8–115.6	++	-	+	++	+++
59	B. shunhuangensis	30.3–33.6	37.6	+	-	-	-	+
60	B. spinata	47.2–54.4	54.0–55.0	-	-	+	++	+++
61	B. tongboensis	26.5-31.5	/	+	+	+	-	-
62	B. tuberogranulata	33.2–39.6	50.5	+or-	-	-	-	+
63	B. wugongensis	31.0–34.1	38.5–42.8	+	-	-	-	+
64	B. wuliangshanensis	27.3–31.6	41.0–41.5	-	-	+or-	-	-
65	B. wushanensis	30.4–35.5	38.4	-	-	-	-(in female),++(in male)	+
66	B. xianjuensis	31.0–36.3	41.6	+	-	-	-	+
67	B. xiangnanensis	38.6–42.0	44.4	+	-	-	++	+
68	B. xuefengmontis	37.0-38.3	45.3-48.9	+	-	-	-	+
69	B. yangmingensis	33.2–37.1	45.2	+	-	-	+	+
70	B. yaoshanensis	32.5-42.6	46.6-47.4	+	-	-	-	+
71	B. yingdeensis	33.2-35.3	36.3-45.8	+	+	-	-	+
72	B. yunkaiensis	35.3-40.0	45.3-46.1	+	-	-	-	+
