# Supplementary material for: A new species of the genus Boulenophrys (Anura, Megophryidae) from Southwest China
Source: Biodivers Data J. 2025 Jul 3;13:e153987. doi: 10.3897/BDJ.13.e153987 (PMC12246799; doi:10.3897/BDJ.13.e153987)
Supplement: Supplementary material 2 — Uncorrected p-distances based on 16S gene sequences [file bdj-13-e153987-s002.xls]

## Sheet: MatrixOutput
Boulenophrys daxuemontis sp.nov.
B. yangmingensis	0.047046
B. leishanensis	0.047046	0.0261438
B. boettgeri	0.047046	0.0239651	0.0196078
B. shimentaina	0.0474614	0.0263736	0.0351648	0.032967
B. tuberogranulata	0.0492341	0.0196078	0.0196078	0.0174292	0.032967
B. hengshanensis	0.0492341	0.0283224	0.0239651	0.0217865	0.0373626	0.0217865
B. yaoshanensis	0.0492341	0.0283224	0.0283224	0.0261438	0.0373626	0.0261438	0.0305011
B. shunhuangensis	0.0514223	0.0261438	0.0217865	0.0239651	0.0351648	0.0196078	0.0196078	0.0239651
B. xuefengmontis	0.0515351	0.0305677	0.0218341	0.0283843	0.0396476	0.0283843	0.0305677	0.0283843	0.0152838
B. chishuiensis	0.0536105	0.058952	0.058952	0.0524017	0.0660793	0.0567686	0.0524017	0.0655022	0.0611354	0.0656455
B. mirabilis	0.0536105	0.0326797	0.0261438	0.0261438	0.0417582	0.0261438	0.0261438	0.0261438	0.0174292	0.0240175	0.0633188
B. minor	0.0557987	0.0633188	0.0676856	0.0567686	0.0726872	0.0611354	0.0611354	0.069869	0.0655022	0.0700219	0.0283224	0.0676856
B. wushanensis	0.0559211	0.0262009	0.0218341	0.0283843	0.0352423	0.0152838	0.0327511	0.0327511	0.0262009	0.0328228	0.0678337	0.0371179	0.0722101
B. congjiangensis	0.0559211	0.0305677	0.0262009	0.0283843	0.0396476	0.0283843	0.0327511	0.0218341	0.0262009	0.0262582	0.0678337	0.0283843	0.0722101	0.0306346
B. liboensis	0.0578603	0.0305011	0.0305011	0.0196078	0.032967	0.0283224	0.0326797	0.0326797	0.0283224	0.0327511	0.0610022	0.0348584	0.0697168	0.0349345	0.0349345
B. jinggangensis	0.0578603	0.0413943	0.037037	0.0392157	0.0549451	0.0305011	0.0413943	0.043573	0.0348584	0.0436681	0.0610022	0.0413943	0.0653595	0.0371179	0.0458515	0.0521739
B. yunkaiensis	0.0579869	0.0326797	0.0326797	0.0283224	0.0417582	0.0305011	0.0305011	0.0239651	0.0261438	0.0349345	0.0676856	0.0283224	0.069869	0.0371179	0.0283843	0.0348584	0.0501089
B. jiulianensis	0.0579869	0.0283224	0.0283224	0.0261438	0.0373626	0.0261438	0.0261438	0.0305011	0.0239651	0.0327511	0.0655022	0.0305011	0.0742358	0.0327511	0.0283843	0.0326797	0.0479303	0.0261438
B. daiyunensis	0.0579869	0.0436681	0.0414847	0.0393013	0.0440529	0.0393013	0.0414847	0.0436681	0.0436681	0.04814	0.0633188	0.0414847	0.0742358	0.0503282	0.04814	0.0522876	0.043573	0.0436681	0.0414847
B. cheni	0.058114	0.0328228	0.0306346	0.0262582	0.0419426	0.0196937	0.0306346	0.0328228	0.0284464	0.0372807	0.0656455	0.0350109	0.0678337	0.0307018	0.0394737	0.0393013	0.0305677	0.0371991	0.0371991	0.0415755
B. kuatunensis	0.0600437	0.037037	0.0392157	0.0326797	0.0395604	0.0283224	0.037037	0.037037	0.0305011	0.0393013	0.0610022	0.0413943	0.0631808	0.0349345	0.0436681	0.0369565	0.0413043	0.043573	0.0413943	0.0413943	0.0283843
B. baishanzuensis	0.060307	0.0328228	0.0350109	0.02407	0.0375276	0.0328228	0.0350109	0.0350109	0.0284464	0.0328947	0.059081	0.0350109	0.0634573	0.0393873	0.0394737	0.0349345	0.0502183	0.0371991	0.0371991	0.0415755	0.0328947	0.0262009
B. wugongensis	0.0622271	0.043573	0.0413943	0.043573	0.043956	0.0392157	0.0413943	0.0522876	0.043573	0.0524017	0.0610022	0.0457516	0.0631808	0.0458515	0.0545852	0.0565217	0.0413043	0.0479303	0.0413943	0.0392157	0.0327511	0.0478261	0.0480349
B. mufumontana	0.0623632	0.0305011	0.0348584	0.0283224	0.043956	0.0283224	0.037037	0.037037	0.0305011	0.0371179	0.0567686	0.0413943	0.0676856	0.0349345	0.0393013	0.0392157	0.0413943	0.0392157	0.037037	0.0502183	0.0393873	0.0413943	0.0393873	0.0588235
B. elongata	0.0623632	0.0393013	0.0327511	0.0393013	0.0396476	0.0305677	0.0414847	0.0327511	0.0305677	0.0393873	0.0676856	0.0393013	0.069869	0.0328228	0.0371991	0.0479303	0.0413943	0.0436681	0.0436681	0.0414847	0.0283843	0.0305011	0.0328228	0.0457516	0.0414847
B. insularis	0.0623632	0.0480349	0.0545852	0.0524017	0.0484581	0.0436681	0.0545852	0.0436681	0.0480349	0.0568928	0.0786026	0.058952	0.0851528	0.0415755	0.0568928	0.0610022	0.0479303	0.0567686	0.0524017	0.0480349	0.0349345	0.037037	0.04814	0.0522876	0.0524017	0.0413943
B. baolongensis	0.0623632	0.0283224	0.0283224	0.0305011	0.0417582	0.0174292	0.0348584	0.0348584	0.0283224	0.0371179	0.069869	0.0392157	0.0742358	0.0218341	0.0262009	0.037037	0.043573	0.0348584	0.0326797	0.0502183	0.0284464	0.037037	0.0393873	0.0501089	0.037037	0.0349345	0.0480349
B. lichun	0.0636574	0.0438799	0.0415704	0.034642	0.044289	0.034642	0.0415704	0.0369515	0.0438799	0.0486111	0.0669746	0.0461894	0.0646651	0.0462963	0.0486111	0.0483871	0.0414747	0.0461894	0.0484988	0.0369515	0.0277136	0.0345622	0.0324074	0.0414747	0.0508083	0.0207373	0.0414747	0.0484988
B. gaolanensis	0.0640044	0.0544662	0.0457516	0.0522876	0.0593407	0.0522876	0.0522876	0.0479303	0.0501089	0.0524017	0.0786026	0.0566449	0.0851528	0.0414847	0.0458515	0.0588235	0.0479303	0.0588235	0.0566449	0.0611354	0.0568928	0.0631808	0.0634573	0.0610022	0.0610022	0.0611354	0.0655022	0.0501089	0.0669746
B. lini	0.0645514	0.0480349	0.0458515	0.0393013	0.0484581	0.0436681	0.0458515	0.0436681	0.0436681	0.0459519	0.0720524	0.0458515	0.0742358	0.0503282	0.0459519	0.0522876	0.0413943	0.0524017	0.0524017	0.0458515	0.0371179	0.0348584	0.0350109	0.0522876	0.0567686	0.043573	0.0501089	0.0545852	0.0345622	0.0633188
B. hungtai	0.0645514	0.0458515	0.0480349	0.0414847	0.0506608	0.0371179	0.0480349	0.0371179	0.0414847	0.0503282	0.0742358	0.0480349	0.080786	0.0437637	0.0459519	0.0544662	0.043573	0.0458515	0.0458515	0.0393013	0.0262009	0.0283224	0.0393873	0.0457516	0.0502183	0.037037	0.0217865	0.0458515	0.0368664	0.0655022	0.0413943
B. xianjuensis	0.064693	0.0393013	0.0327511	0.0283843	0.0484581	0.0327511	0.0371179	0.0305677	0.0349345	0.0393873	0.0722101	0.0414847	0.0722101	0.0371991	0.0371179	0.0393013	0.0545852	0.0327511	0.0371179	0.0525164	0.0350877	0.0393013	0.0394737	0.0545852	0.0436681	0.0393873	0.0525164	0.0393013	0.0439815	0.0611354	0.0547046	0.0459519
B. sanmingensis	0.064693	0.0393873	0.0393873	0.0371991	0.0441501	0.0393873	0.0437637	0.0393873	0.0415755	0.0460526	0.0722101	0.04814	0.0700219	0.0437637	0.0482456	0.0458515	0.0502183	0.0459519	0.0459519	0.0459519	0.0350877	0.0305677	0.0262009	0.0480349	0.0525164	0.0350109	0.0503282	0.0459519	0.0347222	0.0634573	0.0393873	0.0415755	0.0482456
B. tongboensis	0.064693	0.0393013	0.0349345	0.0327511	0.0484581	0.0327511	0.0349345	0.0436681	0.0371179	0.0437637	0.0700219	0.0393013	0.0743982	0.0306346	0.0436681	0.0480349	0.0480349	0.0393013	0.0371179	0.0459519	0.0350877	0.0524017	0.0438596	0.0436681	0.0480349	0.0459519	0.0525164	0.0414847	0.0416667	0.0611354	0.0525164	0.0459519	0.0371179	0.0526316
B. xiangnanensis	0.0665939	0.0479303	0.0457516	0.0479303	0.0483516	0.043573	0.0501089	0.0392157	0.043573	0.0458515	0.0718954	0.0457516	0.0740741	0.0414847	0.0458515	0.0565217	0.0347826	0.0501089	0.0522876	0.0501089	0.0349345	0.0369565	0.0458515	0.0456522	0.0566449	0.0348584	0.0479303	0.0522876	0.0391705	0.0566449	0.0261438	0.0392157	0.0502183	0.0414847	0.0524017
B. yingdeensis	0.0667396	0.0458515	0.0436681	0.0458515	0.0484581	0.0414847	0.0480349	0.0371179	0.0414847	0.0437637	0.0764192	0.0436681	0.0764192	0.0393013	0.0437637	0.0522876	0.037037	0.0480349	0.0458515	0.0480349	0.0350109	0.0392157	0.0458515	0.043573	0.0524017	0.0349345	0.0458515	0.0480349	0.039261	0.0502183	0.0327511	0.0414847	0.04814	0.0414847	0.0503282	0.0152505
B. omeimontis	0.0667396	0.0436681	0.0414847	0.0414847	0.0549451	0.0393013	0.0436681	0.0414847	0.0458515	0.0437637	0.058952	0.0524017	0.0611354	0.0415755	0.0503282	0.0501089	0.0501089	0.0524017	0.0480349	0.058952	0.0371991	0.0479303	0.04814	0.0501089	0.0480349	0.0414847	0.0567686	0.0480349	0.0415704	0.0611354	0.0502183	0.0524017	0.0459519	0.0503282	0.0525164	0.0457516	0.0458515
B. hoanglienensis	0.0667396	0.0413943	0.043573	0.0413943	0.0505495	0.037037	0.0413943	0.0457516	0.043573	0.0458515	0.0567686	0.0501089	0.058952	0.0393013	0.0480349	0.0479303	0.0479303	0.0501089	0.037037	0.0480349	0.0415755	0.0457516	0.0503282	0.043573	0.0457516	0.0458515	0.0524017	0.043573	0.0508083	0.0588235	0.058952	0.0545852	0.0502183	0.0547046	0.0480349	0.0522876	0.0458515	0.0305677
B. caudoprocta	0.0667396	0.0326797	0.037037	0.0283224	0.0461538	0.0261438	0.0348584	0.0392157	0.0326797	0.0414847	0.0655022	0.0392157	0.069869	0.0371179	0.0327511	0.0348584	0.0522876	0.037037	0.0348584	0.0480349	0.0393873	0.043573	0.0437637	0.0566449	0.037037	0.0480349	0.0611354	0.0283224	0.0554273	0.0610022	0.0545852	0.0502183	0.0436681	0.04814	0.0480349	0.0610022	0.058952	0.0458515	0.0457516
B. rubrimera	0.066886	0.0503282	0.0437637	0.0350109	0.0596026	0.0393873	0.0437637	0.0525164	0.0459519	0.0526316	0.0547046	0.0547046	0.0634573	0.0504386	0.0526316	0.0524017	0.0545852	0.0547046	0.0503282	0.059081	0.0438596	0.0545852	0.0482456	0.0524017	0.04814	0.04814	0.0700219	0.0525164	0.0509259	0.0743982	0.0634573	0.0547046	0.0482456	0.0614035	0.0526316	0.0633188	0.0634573	0.0262582	0.0437637	0.0525164
B. brachykolos	0.0687773	0.0522876	0.0522876	0.0522876	0.0549451	0.0479303	0.0566449	0.0479303	0.0501089	0.0458515	0.0740741	0.0566449	0.0762527	0.0502183	0.0458515	0.0521739	0.0565217	0.0588235	0.0566449	0.0631808	0.0502183	0.0456522	0.0524017	0.0673913	0.0610022	0.0501089	0.0631808	0.0501089	0.0576037	0.0653595	0.043573	0.0544662	0.0567686	0.058952	0.0633188	0.0434783	0.0522876	0.0610022	0.0631808	0.0631808	0.0676856
B. nankunensis	0.0687773	0.0457516	0.0479303	0.0457516	0.0461538	0.037037	0.0457516	0.0413943	0.0392157	0.0502183	0.0762527	0.0501089	0.0784314	0.0436681	0.0524017	0.0543478	0.05	0.0501089	0.0501089	0.0479303	0.0240175	0.0304348	0.0371179	0.0478261	0.0522876	0.0348584	0.0457516	0.0413943	0.0414747	0.0653595	0.0479303	0.037037	0.0480349	0.0371179	0.0545852	0.0456522	0.0457516	0.0522876	0.0544662	0.0544662	0.0611354	0.0586957
B. pepe	0.0689252	0.0512821	0.044289	0.041958	0.0564706	0.041958	0.04662	0.041958	0.0512821	0.0490654	0.0815851	0.048951	0.0792541	0.0514019	0.0514019	0.055814	0.0534884	0.044289	0.0512821	0.048951	0.02331	0.0418605	0.0397196	0.044186	0.0629371	0.0418605	0.0465116	0.048951	0.0302326	0.0769231	0.0465116	0.0418605	0.0397196	0.0420561	0.0490654	0.044186	0.037296	0.0536131	0.0536131	0.0629371	0.0630841	0.0651163	0.0418605
B. binlingensis	0.0689278	0.0458515	0.0436681	0.0436681	0.0550661	0.0349345	0.0458515	0.0545852	0.0502183	0.0503282	0.0611354	0.0545852	0.0655022	0.0459519	0.0525164	0.0566449	0.0522876	0.058952	0.0502183	0.058952	0.0459519	0.0566449	0.059081	0.0544662	0.0524017	0.0545852	0.0633188	0.0458515	0.0577367	0.069869	0.0611354	0.0611354	0.0568928	0.0656455	0.0568928	0.0610022	0.0567686	0.0240175	0.0327511	0.0458515	0.0262009	0.0718954	0.0610022	0.0606061
B. binchuanensis	0.0689278	0.0545852	0.0458515	0.0480349	0.0594714	0.0436681	0.0502183	0.0545852	0.0502183	0.0459519	0.0676856	0.0545852	0.0655022	0.04814	0.0459519	0.0610022	0.0544662	0.0611354	0.058952	0.058952	0.0437637	0.0588235	0.0612691	0.0566449	0.0567686	0.0545852	0.069869	0.0545852	0.0600462	0.0655022	0.058952	0.058952	0.0547046	0.0700219	0.0568928	0.0588235	0.058952	0.0283843	0.0393013	0.0545852	0.0284464	0.0610022	0.0675381	0.0652681	0.0262009
B. daweimontis	0.0689278	0.0480349	0.0458515	0.0414847	0.0594714	0.0414847	0.0502183	0.0545852	0.0502183	0.0503282	0.0633188	0.0545852	0.0633188	0.04814	0.0503282	0.0522876	0.0544662	0.058952	0.0567686	0.0567686	0.0437637	0.0544662	0.04814	0.0522876	0.0545852	0.0480349	0.069869	0.0502183	0.0461894	0.0676856	0.0545852	0.058952	0.0547046	0.0568928	0.0547046	0.0588235	0.0545852	0.0283843	0.0436681	0.0502183	0.0262009	0.0740741	0.0631808	0.0582751	0.0283224	0.0327511
B. fansipanensis	0.071116	0.0479303	0.0457516	0.0479303	0.0571429	0.043573	0.0479303	0.043573	0.0501089	0.0545852	0.0567686	0.0566449	0.0633188	0.0458515	0.0458515	0.0544662	0.0501089	0.0566449	0.043573	0.0545852	0.0459519	0.0479303	0.0525164	0.0457516	0.0522876	0.0458515	0.0502183	0.0457516	0.0508083	0.0610022	0.0611354	0.0458515	0.0567686	0.0568928	0.0567686	0.0522876	0.0502183	0.0371179	0.0283224	0.0522876	0.0459519	0.0610022	0.0566449	0.0606061	0.0436681	0.0502183	0.0502183
B. frigida	0.071116	0.0501089	0.0457516	0.0392157	0.0571429	0.0392157	0.0479303	0.043573	0.0479303	0.0524017	0.0676856	0.0501089	0.0655022	0.0502183	0.0414847	0.0501089	0.0479303	0.0479303	0.0479303	0.0545852	0.0415755	0.0588235	0.059081	0.0479303	0.0522876	0.0567686	0.0611354	0.0501089	0.0484988	0.0675381	0.058952	0.0524017	0.0545852	0.0634573	0.0502183	0.0631808	0.0611354	0.0414847	0.037037	0.0457516	0.0437637	0.0697168	0.0653595	0.0559441	0.0458515	0.0436681	0.0458515	0.0392157
B. daoji	0.071116	0.0413943	0.043573	0.0392157	0.0483516	0.0392157	0.043573	0.0348584	0.0413943	0.0502183	0.0786026	0.0479303	0.0786026	0.0436681	0.0414847	0.0413943	0.0522876	0.037037	0.043573	0.0502183	0.0350109	0.0392157	0.04814	0.0522876	0.0522876	0.0436681	0.0458515	0.0457516	0.0415704	0.0631808	0.0502183	0.0393013	0.0218341	0.0525164	0.0436681	0.0457516	0.0458515	0.0502183	0.0544662	0.0501089	0.0612691	0.0479303	0.0544662	0.041958	0.0655022	0.0633188	0.0633188	0.0522876	0.0522876
B. sangzhiensis	0.0712719	0.0503282	0.04814	0.04814	0.0596026	0.0393873	0.04814	0.0547046	0.0525164	0.0526316	0.0678337	0.0568928	0.0722101	0.0504386	0.0570175	0.0611354	0.058952	0.0634573	0.0547046	0.0634573	0.0460526	0.0611354	0.0592105	0.0524017	0.059081	0.0568928	0.0612691	0.0503282	0.0601852	0.0743982	0.0612691	0.0568928	0.0614035	0.0657895	0.0570175	0.0611354	0.0568928	0.0350109	0.0393873	0.0503282	0.0371179	0.0764192	0.058952	0.0607477	0.0152838	0.0350109	0.0305677	0.0415755	0.0525164
B. fanjingmontis	0.0712719	0.0459519	0.0437637	0.0437637	0.0551876	0.0350109	0.0437637	0.0547046	0.04814	0.0482456	0.0634573	0.0525164	0.0678337	0.0460526	0.0526316	0.0567686	0.0502183	0.059081	0.0503282	0.059081	0.0372807	0.0567686	0.0548246	0.0436681	0.0547046	0.0525164	0.0568928	0.0459519	0.0509259	0.0700219	0.0525164	0.0525164	0.0570175	0.0614035	0.0504386	0.0524017	0.04814	0.02407	0.0350109	0.0459519	0.0305677	0.0720524	0.0567686	0.0514019	0.00873362	0.0284464	0.0283843	0.0371991	0.0437637
B. ombrophila	0.0725983	0.0566449	0.0501089	0.0522876	0.0615385	0.0479303	0.0522876	0.0457516	0.0566449	0.058952	0.0849673	0.0588235	0.087146	0.0524017	0.0567686	0.0652174	0.0630435	0.0610022	0.0610022	0.0566449	0.0393013	0.0543478	0.0480349	0.0586957	0.0631808	0.0392157	0.0522876	0.0566449	0.0391705	0.0718954	0.0610022	0.0479303	0.0567686	0.0524017	0.0524017	0.0608696	0.0588235	0.0610022	0.0631808	0.0697168	0.0655022	0.0673913	0.0543478	0.0325581	0.0718954	0.0697168	0.0653595	0.0631808	0.0631808
B. nanlingensis	0.0731441	0.0588235	0.0544662	0.0522876	0.0637363	0.0522876	0.0588235	0.0566449	0.0522876	0.0545852	0.0762527	0.0566449	0.0718954	0.058952	0.0633188	0.0695652	0.0543478	0.0675381	0.0610022	0.0588235	0.0458515	0.05	0.0524017	0.0521739	0.0631808	0.0522876	0.0522876	0.0631808	0.0529954	0.0653595	0.0413943	0.0522876	0.0633188	0.0524017	0.0567686	0.0391304	0.037037	0.0588235	0.0588235	0.0718954	0.069869	0.0565217	0.0565217	0.055814	0.0631808	0.0697168	0.0675381	0.0610022	0.0675381
B. dongguanensis	0.0731441	0.0566449	0.0588235	0.0479303	0.0549451	0.0479303	0.0544662	0.0522876	0.0522876	0.0567686	0.0740741	0.0631808	0.0740741	0.0502183	0.0633188	0.0586957	0.0608696	0.0566449	0.0566449	0.0544662	0.0349345	0.0326087	0.0371179	0.0521739	0.0588235	0.043573	0.0522876	0.0501089	0.0483871	0.0653595	0.0501089	0.0479303	0.0502183	0.0414847	0.058952	0.0521739	0.0479303	0.0610022	0.0566449	0.0631808	0.0676856	0.0673913	0.0304348	0.0395349	0.0675381	0.0697168	0.0631808	0.0653595	0.0784314
B. spinata	0.0733042	0.0480349	0.0458515	0.0458515	0.0528634	0.0371179	0.0458515	0.0567686	0.0502183	0.0459519	0.0633188	0.0545852	0.0676856	0.04814	0.059081	0.0588235	0.0566449	0.0611354	0.0524017	0.0611354	0.0437637	0.0588235	0.0568928	0.0501089	0.0545852	0.0502183	0.0633188	0.0480349	0.0531178	0.0764192	0.0545852	0.0633188	0.059081	0.0634573	0.0547046	0.0566449	0.0524017	0.0283843	0.0371179	0.0480349	0.0349345	0.0740741	0.0610022	0.0582751	0.0130719	0.0349345	0.0326797	0.0480349	0.0545852
B. lishuiensis	0.0733042	0.0457516	0.0413943	0.0348584	0.0549451	0.0392157	0.043573	0.0392157	0.0392157	0.0436681	0.0720524	0.043573	0.0720524	0.0349345	0.0436681	0.0413943	0.0566449	0.043573	0.043573	0.0480349	0.0393873	0.043573	0.0393873	0.0566449	0.0457516	0.0414847	0.0480349	0.0413943	0.0415704	0.0631808	0.0545852	0.0458515	0.0283843	0.0503282	0.0349345	0.0544662	0.0480349	0.0502183	0.0479303	0.0479303	0.0612691	0.0610022	0.0544662	0.044289	0.058952	0.058952	0.0567686	0.0588235	0.0566449
B. qianbeiensis	0.0733042	0.0524017	0.0480349	0.0480349	0.0594714	0.0414847	0.0480349	0.058952	0.0524017	0.0525164	0.058952	0.0567686	0.0676856	0.0503282	0.0568928	0.0566449	0.0544662	0.0633188	0.0545852	0.058952	0.0459519	0.0610022	0.059081	0.0522876	0.0567686	0.0545852	0.0633188	0.0524017	0.0577367	0.0742358	0.0611354	0.0611354	0.0612691	0.0656455	0.0568928	0.0610022	0.0567686	0.0262009	0.0349345	0.0524017	0.0240175	0.0718954	0.0631808	0.0606061	0.0087146	0.0283843	0.0261438	0.0458515	0.0480349
B. wuliangshanensis	0.0733042	0.0524017	0.0480349	0.0480349	0.061674	0.0436681	0.0545852	0.0458515	0.0436681	0.0459519	0.069869	0.0480349	0.0655022	0.0525164	0.04814	0.0544662	0.0610022	0.0524017	0.0545852	0.0611354	0.0503282	0.0544662	0.0525164	0.0610022	0.0567686	0.0545852	0.0720524	0.0545852	0.0554273	0.0764192	0.0655022	0.0567686	0.0568928	0.0656455	0.0612691	0.0631808	0.058952	0.0349345	0.0524017	0.0545852	0.0305677	0.0718954	0.0653595	0.0652681	0.037037	0.0371179	0.0305011	0.0502183	0.0458515
B. anlongensis	0.0734649	0.0568928	0.0547046	0.0547046	0.0596026	0.04814	0.0568928	0.0547046	0.0525164	0.0570175	0.0656455	0.0612691	0.0678337	0.0570175	0.0614035	0.058952	0.0545852	0.0656455	0.0634573	0.0656455	0.0460526	0.0567686	0.0592105	0.0611354	0.059081	0.0525164	0.0700219	0.059081	0.0601852	0.0765864	0.059081	0.0634573	0.0592105	0.0657895	0.0701754	0.0611354	0.0656455	0.02407	0.04814	0.0568928	0.0307018	0.0611354	0.0655022	0.0700935	0.0393873	0.0284464	0.0393873	0.0568928	0.0547046
B. lushuiensis	0.0736264	0.0504386	0.0482456	0.0504386	0.0597345	0.0438596	0.0482456	0.0526316	0.0504386	0.0527473	0.0679825	0.0570175	0.0723684	0.0505495	0.0460526	0.059081	0.059081	0.0548246	0.0438596	0.0614035	0.0527473	0.0525164	0.0593407	0.0568928	0.0526316	0.0548246	0.0657895	0.0482456	0.0603248	0.0723684	0.0657895	0.0570175	0.0570175	0.0681319	0.0635965	0.0656455	0.0657895	0.0350877	0.0372807	0.0460526	0.0350109	0.0722101	0.0656455	0.0679157	0.0328228	0.0394737	0.0371991	0.0438596	0.0394737
B. fengshunensis	0.0754923	0.058952	0.0545852	0.0545852	0.0638767	0.0502183	0.0611354	0.0458515	0.0502183	0.0503282	0.080786	0.0567686	0.0786026	0.0547046	0.0503282	0.0675381	0.0544662	0.0611354	0.0611354	0.058952	0.0480349	0.0457516	0.0437637	0.0610022	0.058952	0.0348584	0.0588235	0.0524017	0.0506912	0.080786	0.0501089	0.0522876	0.0503282	0.0503282	0.0634573	0.0457516	0.0502183	0.058952	0.0655022	0.0633188	0.0612691	0.0522876	0.0501089	0.055814	0.069869	0.0655022	0.0655022	0.0567686	0.0676856
B. puningensis	0.0756579	0.0547046	0.0547046	0.0568928	0.0507726	0.04814	0.0568928	0.04814	0.0525164	0.0634573	0.0765864	0.0634573	0.083151	0.0504386	0.0570175	0.0655022	0.0545852	0.0612691	0.0568928	0.0503282	0.0415755	0.0436681	0.0570175	0.0480349	0.0612691	0.0436681	0.0414847	0.0503282	0.0484988	0.0678337	0.058952	0.0371179	0.0570175	0.0548246	0.0570175	0.0524017	0.0503282	0.0568928	0.0525164	0.0634573	0.0679825	0.0633188	0.0524017	0.048951	0.0678337	0.0634573	0.0700219	0.0459519	0.059081
B. jingdongensis	0.0778509	0.0503282	0.04814	0.0503282	0.0618102	0.0415755	0.0525164	0.0547046	0.0525164	0.0548246	0.0678337	0.0547046	0.0743982	0.0548246	0.0504386	0.058952	0.058952	0.0612691	0.059081	0.0656455	0.0482456	0.0611354	0.0592105	0.0567686	0.0568928	0.0503282	0.0722101	0.0503282	0.0555556	0.0743982	0.0634573	0.0612691	0.0592105	0.0657895	0.0657895	0.0633188	0.059081	0.0262582	0.0459519	0.0459519	0.0262582	0.0764192	0.0655022	0.0654206	0.0262582	0.0350109	0.0284464	0.0437637	0.0371991
B. palpebralespinosa	0.0840611	0.0675381	0.0566449	0.0588235	0.0725275	0.0566449	0.0653595	0.0653595	0.0653595	0.0676856	0.0849673	0.0653595	0.0697168	0.058952	0.0545852	0.0717391	0.0717391	0.0740741	0.0740741	0.08061	0.058952	0.0652174	0.0720524	0.0782609	0.0718954	0.0610022	0.0849673	0.0610022	0.0645161	0.0784314	0.0566449	0.0740741	0.0676856	0.0764192	0.0720524	0.0673913	0.0675381	0.0457516	0.0610022	0.0588235	0.0480349	0.076087	0.0782609	0.0767442	0.043573	0.0392157	0.0413943	0.0675381	0.0610022
B. obesa	0.0858311	0.0652174	0.0625	0.048913	0.0714286	0.0543478	0.0625	0.0461957	0.0597826	0.0626703	0.0951087	0.0570652	0.0869565	0.0653951	0.0599455	0.0704607	0.0623306	0.0597826	0.0706522	0.0625	0.0380435	0.0487805	0.0381471	0.0596206	0.0733696	0.0487805	0.0569106	0.0706522	0.0352304	0.0896739	0.0487805	0.0487805	0.0463215	0.0463215	0.0599455	0.0514905	0.048913	0.0679348	0.076087	0.0788043	0.0735695	0.0758808	0.0487805	0.0271739	0.0869565	0.0788043	0.0733696	0.076087	0.0706522
B. caobangensis	0.087007	0.0740741	0.0671296	0.0625	0.0817757	0.0625	0.0578704	0.0625	0.0625	0.0696056	0.0740741	0.0671296	0.0740741	0.0742459	0.0649652	0.0715935	0.0646651	0.0648148	0.0694444	0.0717593	0.0603248	0.0669746	0.0719258	0.0646651	0.0717593	0.0648148	0.0787037	0.0740741	0.0601852	0.0949074	0.0717593	0.0717593	0.062645	0.0788863	0.0742459	0.0715935	0.0671296	0.0486111	0.0601852	0.0717593	0.037037	0.0854503	0.0831409	0.0582751	0.0415704	0.0462963	0.039261	0.0671296	0.0555556
B. angka	0.0886214	0.0720524	0.0611354	0.0611354	0.0814978	0.0611354	0.0633188	0.0611354	0.0676856	0.0743982	0.0786026	0.0720524	0.0764192	0.0722101	0.0656455	0.0740741	0.0762527	0.069869	0.069869	0.08061	0.0612691	0.0675381	0.0700219	0.0718954	0.0720524	0.0611354	0.080786	0.069869	0.0646651	0.0873362	0.0720524	0.0720524	0.0612691	0.0722101	0.0787746	0.0762527	0.0742358	0.0393013	0.0611354	0.0655022	0.0350109	0.087146	0.0784314	0.0699301	0.0436681	0.0502183	0.0436681	0.058952	0.0611354
B. jiangi	0.0929978	0.0984683	0.0908096	0.0973742	0.104857	0.0973742	0.095186	0.0984683	0.0919037	0.0986842	0.0709607	0.102845	0.0764192	0.0997807	0.0964912	0.110262	0.0895197	0.0973742	0.108315	0.0973742	0.0997807	0.099345	0.101974	0.0949782	0.095186	0.0973742	0.108315	0.0973742	0.107639	0.0940919	0.107221	0.103939	0.101974	0.104167	0.10636	0.106987	0.111597	0.106127	0.0995624	0.103939	0.0997807	0.113537	0.105895	0.110981	0.101751	0.102845	0.0995624	0.0973742	0.0995624
B. acuta	0.0940054	0.0677507	0.0731707	0.0704607	0.0794521	0.0704607	0.0731707	0.0704607	0.0650407	0.0679348	0.108696	0.0704607	0.100543	0.0788043	0.0625	0.0785908	0.0758808	0.0758808	0.0813008	0.0815217	0.0762943	0.0840108	0.0735695	0.0921409	0.0867209	0.0733696	0.0923913	0.0731707	0.0815217	0.0650407	0.0706522	0.0869565	0.0815217	0.0817439	0.0869565	0.0758808	0.0733696	0.0896739	0.0840108	0.0731707	0.100817	0.0813008	0.0948509	0.0844687	0.0923913	0.0842391	0.0788043	0.105691	0.0921409
[truncated: 20 more columns]

## Sheet: Caption
Table. Estimates of Evolutionary Divergence over Sequence Pairs between Groups
The number of base differences per site from averaging over all sequence pairs between groups are shown. The analysis involved 76 nucleotide sequences. Codon positions included were 1st+2nd+3rd+Noncoding. All ambiguous positions were removed for each sequence pair. There were a total of 460 positions in the final dataset. Evolutionary analyses were conducted in MEGA6 [1].
1. Tamura K., Stecher G., Peterson D., Filipski A., and Kumar S. (2013). MEGA6: Molecular Evolutionary Genetics Analysis version 6.0. Molecular Biology and Evolution30: 2725-2729.
Disclaimer: Although utmost care has been taken to ensure the correctness of the caption, the caption text is provided "as is" without any warranty of any kind. Authors advise the user to carefully check the caption prior to its use for any purpose and report any errors or problems to the authors immediately (www.megasoftware.net). In no event shall the authors and their employers be liable for a…
