# Supplementary material for: A new species of the genus Boulenophrys (Anura, Megophryidae) from Southwest China
Source: Biodivers Data J. 2025 Jul 3;13:e153987. doi: 10.3897/BDJ.13.e153987 (PMC12246799; doi:10.3897/BDJ.13.e153987)
Supplement: Supplementary material 3 — Uncorrected p-distances based on COⅠ gene sequences [file bdj-13-e153987-s003.xls]

## Sheet: Sheet 1
Boulenophrys daxuemontis sp.nov.
B. minor	0.0659785
B. chishuiensis	0.0767504	0.0664273
B. jiangi	0.0812388	0.0834829	0.0906643
B. rubrimera	0.121634	0.109515	0.13465	0.130162
B. binlingensis	0.123429	0.118492	0.132855	0.11939	0.070018
B. lushuiensis	0.123429	0.116697	0.140036	0.126571	0.0915619	0.10772
B. hoanglienensis	0.123429	0.114901	0.111311	0.135548	0.114901	0.113106	0.132855
B. binchuanensis	0.12702	0.113106	0.145422	0.12298	0.070018	0.0682226	0.104129	0.116697
B. fansipanensis	0.12702	0.114901	0.131059	0.142729	0.104129	0.111311	0.122083	0.114901	0.123878
B. caudoprocta	0.127917	0.116697	0.131059	0.131957	0.111311	0.118492	0.131059	0.132855	0.118492	0.123878
B. daweimontis	0.127917	0.109515	0.140036	0.14632	0.0969479	0.0879713	0.116697	0.125673	0.0951526	0.123878	0.13465
B. frigida	0.127917	0.116697	0.131059	0.135548	0.114901	0.125673	0.109515	0.102334	0.129264	0.113106	0.120287	0.132855
B. palpebralespinosa	0.13061	0.116697	0.149013	0.133752	0.0987433	0.0951526	0.118492	0.136445	0.0987433	0.13465	0.149013	0.118492	0.136445
B. qianbeiensis	0.13061	0.118492	0.143627	0.126571	0.0771993	0.0466786	0.109515	0.122083	0.0664273	0.116697	0.122083	0.0969479	0.127469	0.104129
B. wuliangshanensis	0.132406	0.111311	0.123878	0.142729	0.0771993	0.0933573	0.0969479	0.120287	0.0789946	0.111311	0.122083	0.0987433	0.123878	0.114901	0.0843806
B. omeimontis	0.132406	0.118492	0.141831	0.135548	0.102334	0.0825853	0.113106	0.120287	0.0861759	0.131059	0.123878	0.111311	0.120287	0.122083	0.0897666	0.105925
B. xuefengmontis	0.13465	0.131059	0.141831	0.139138	0.113106	0.123878	0.13465	0.13465	0.127469	0.123878	0.0951526	0.149013	0.125673	0.149013	0.125673	0.120287	0.129264
B. jingdongensis	0.135996	0.120287	0.141831	0.144524	0.0843806	0.0933573	0.10772	0.113106	0.0933573	0.116697	0.122083	0.100539	0.131059	0.118492	0.105925	0.0933573	0.118492	0.129264
B. sangzhiensis	0.137792	0.129264	0.147217	0.126571	0.0897666	0.0682226	0.10772	0.140036	0.0843806	0.125673	0.127469	0.109515	0.132855	0.109515	0.043088	0.0969479	0.100539	0.131059	0.114901
B. mirabilis	0.140036	0.13465	0.129264	0.144524	0.111311	0.118492	0.132855	0.125673	0.136445	0.118492	0.0933573	0.149013	0.129264	0.140036	0.125673	0.131059	0.141831	0.059246	0.141831	0.129264
B. baolongensis	0.140036	0.118492	0.143627	0.144524	0.125673	0.123878	0.141831	0.140036	0.13465	0.125673	0.111311	0.141831	0.132855	0.147217	0.138241	0.136445	0.136445	0.0969479	0.140036	0.147217	0.105925
B. boettgeri	0.141382	0.120287	0.140036	0.14632	0.116697	0.122083	0.13465	0.132855	0.127469	0.132855	0.0879713	0.13465	0.13465	0.147217	0.129264	0.122083	0.149013	0.0736086	0.132855	0.131059	0.0987433	0.111311
B. baishanzuensis	0.142922	0.123412	0.150635	0.142468	0.128857	0.125227	0.136116	0.136116	0.121597	0.116152	0.0907441	0.127042	0.134301	0.154265	0.128857	0.125227	0.128857	0.0961887	0.130672	0.136116	0.0980036	0.105263	0.0907441
B. acuta	0.143178	0.132855	0.131059	0.131957	0.136445	0.122083	0.129264	0.143627	0.143627	0.127469	0.0843806	0.156194	0.13465	0.150808	0.132855	0.143627	0.140036	0.113106	0.136445	0.138241	0.102334	0.113106	0.10772	0.114338
B. anlongensis	0.143178	0.123878	0.140036	0.151706	0.105925	0.100539	0.123878	0.129264	0.113106	0.138241	0.152603	0.111311	0.143627	0.129264	0.118492	0.118492	0.13465	0.149013	0.116697	0.122083	0.141831	0.154399	0.156194	0.14882	0.163375
B. yunkaiensis	0.143627	0.129264	0.13465	0.14991	0.136445	0.13465	0.145422	0.136445	0.147217	0.149013	0.10772	0.156194	0.143627	0.145422	0.149013	0.140036	0.159785	0.104129	0.147217	0.152603	0.105925	0.104129	0.109515	0.116152	0.118492	0.152603
B. congjiangensis	0.143627	0.123878	0.149013	0.144524	0.120287	0.127469	0.136445	0.132855	0.132855	0.120287	0.0789946	0.145422	0.131059	0.129264	0.13465	0.131059	0.141831	0.0807899	0.127469	0.138241	0.0771993	0.0861759	0.0897666	0.0980036	0.0951526	0.147217	0.0987433
B. yaoshanensis	0.143627	0.116697	0.132855	0.137343	0.125673	0.123878	0.138241	0.132855	0.138241	0.129264	0.0987433	0.129264	0.13465	0.141831	0.132855	0.129264	0.152603	0.0861759	0.138241	0.136445	0.0933573	0.0825853	0.0879713	0.117967	0.105925	0.140036	0.0861759	0.0861759
B. tuberogranulata	0.143627	0.129264	0.131059	0.142729	0.116697	0.113106	0.131059	0.127469	0.132855	0.125673	0.0843806	0.141831	0.138241	0.150808	0.122083	0.125673	0.127469	0.0843806	0.127469	0.132855	0.0789946	0.0879713	0.0987433	0.0907441	0.0879713	0.150808	0.0951526	0.0789946	0.0933573
B. daiyunensis	0.144973	0.123878	0.143627	0.140934	0.118492	0.13465	0.154399	0.138241	0.136445	0.127469	0.120287	0.145422	0.136445	0.163375	0.132855	0.141831	0.143627	0.105925	0.149013	0.152603	0.114901	0.113106	0.109515	0.0744102	0.109515	0.157989	0.125673	0.114901	0.116697	0.122083
B. brachykolos	0.144973	0.123878	0.147217	0.140934	0.154399	0.141831	0.157989	0.143627	0.156194	0.132855	0.129264	0.152603	0.145422	0.166966	0.152603	0.152603	0.172352	0.141831	0.140036	0.16158	0.145422	0.143627	0.131059	0.105263	0.141831	0.157989	0.149013	0.140036	0.13465	0.120287	0.138241
B. mufumontana	0.145871	0.120287	0.13465	0.162478	0.123878	0.131059	0.150808	0.129264	0.138241	0.132855	0.0951526	0.13465	0.123878	0.141831	0.145422	0.127469	0.149013	0.10772	0.140036	0.150808	0.100539	0.104129	0.0915619	0.107078	0.114901	0.145422	0.102334	0.10772	0.0843806	0.109515	0.109515	0.129264
B. pepe	0.146768	0.127469	0.159785	0.160682	0.141831	0.143627	0.152603	0.141831	0.150808	0.147217	0.114901	0.16158	0.145422	0.166966	0.156194	0.140036	0.152603	0.127469	0.141831	0.165171	0.123878	0.116697	0.118492	0.103448	0.127469	0.170557	0.129264	0.114901	0.118492	0.129264	0.109515	0.131059	0.105925
B. wugongensis	0.146768	0.136445	0.150808	0.151706	0.127469	0.13465	0.150808	0.154399	0.138241	0.131059	0.111311	0.147217	0.145422	0.157989	0.136445	0.129264	0.150808	0.111311	0.138241	0.143627	0.109515	0.122083	0.116697	0.0780399	0.113106	0.16158	0.114901	0.109515	0.123878	0.105925	0.0915619	0.123878	0.118492	0.109515
B. jiulianensis	0.147217	0.127469	0.131059	0.144524	0.125673	0.13465	0.138241	0.147217	0.140036	0.122083	0.114901	0.145422	0.149013	0.152603	0.138241	0.127469	0.149013	0.102334	0.145422	0.149013	0.114901	0.0969479	0.0879713	0.114338	0.114901	0.157989	0.102334	0.0933573	0.0843806	0.104129	0.114901	0.147217	0.113106	0.13465	0.116697
B. gaolanensis	0.147217	0.138241	0.150808	0.148115	0.136445	0.140036	0.136445	0.159785	0.143627	0.149013	0.113106	0.166966	0.147217	0.157989	0.156194	0.147217	0.156194	0.120287	0.143627	0.154399	0.129264	0.118492	0.118492	0.132486	0.105925	0.157989	0.125673	0.118492	0.113106	0.120287	0.129264	0.156194	0.129264	0.122083	0.131059	0.114901
B. elongata	0.147666	0.150808	0.150808	0.155296	0.143627	0.156194	0.145422	0.147217	0.150808	0.149013	0.109515	0.159785	0.150808	0.170557	0.157989	0.145422	0.16158	0.123878	0.149013	0.159785	0.118492	0.150808	0.127469	0.103448	0.143627	0.177738	0.123878	0.129264	0.131059	0.13465	0.123878	0.140036	0.127469	0.122083	0.105925	0.138241	0.150808
B. lichun	0.148564	0.13465	0.147217	0.142729	0.141831	0.138241	0.150808	0.149013	0.145422	0.149013	0.113106	0.159785	0.152603	0.165171	0.145422	0.138241	0.163375	0.111311	0.141831	0.149013	0.120287	0.120287	0.116697	0.0961887	0.113106	0.163375	0.114901	0.113106	0.116697	0.120287	0.0969479	0.125673	0.118492	0.116697	0.0933573	0.120287	0.129264	0.127469
B. lishuiensis	0.148564	0.13465	0.145422	0.157092	0.138241	0.140036	0.154399	0.13465	0.136445	0.141831	0.113106	0.152603	0.138241	0.143627	0.149013	0.145422	0.145422	0.113106	0.141831	0.154399	0.118492	0.111311	0.105925	0.0961887	0.123878	0.159785	0.109515	0.102334	0.116697	0.100539	0.109515	0.125673	0.113106	0.122083	0.102334	0.114901	0.129264	0.123878	0.111311
B. leishanensis	0.149013	0.131059	0.140036	0.139138	0.127469	0.125673	0.123878	0.129264	0.136445	0.136445	0.0897666	0.149013	0.114901	0.145422	0.132855	0.132855	0.123878	0.0915619	0.140036	0.140036	0.0969479	0.0933573	0.104129	0.0980036	0.118492	0.156194	0.0933573	0.0843806	0.0987433	0.0969479	0.125673	0.140036	0.113106	0.120287	0.116697	0.10772	0.129264	0.122083	0.129264	0.114901
B. yangmingensis	0.149013	0.136445	0.145422	0.148115	0.132855	0.13465	0.154399	0.125673	0.150808	0.132855	0.109515	0.147217	0.150808	0.163375	0.141831	0.143627	0.156194	0.0987433	0.141831	0.150808	0.105925	0.116697	0.113106	0.108893	0.120287	0.141831	0.104129	0.0915619	0.0825853	0.104129	0.113106	0.127469	0.100539	0.13465	0.105925	0.100539	0.13465	0.149013	0.114901	0.127469	0.111311
B. spinata	0.150359	0.13465	0.159785	0.140934	0.0915619	0.0771993	0.127469	0.145422	0.0915619	0.129264	0.143627	0.118492	0.149013	0.111311	0.0466786	0.104129	0.109515	0.147217	0.123878	0.0359066	0.145422	0.152603	0.154399	0.139746	0.147217	0.136445	0.163375	0.150808	0.152603	0.141831	0.143627	0.168761	0.159785	0.168761	0.140036	0.159785	0.170557	0.175943	0.156194	0.16158	0.157989	0.156194
B. fanjingmontis	0.150359	0.145422	0.159785	0.135548	0.0951526	0.0736086	0.122083	0.149013	0.102334	0.140036	0.147217	0.123878	0.145422	0.109515	0.048474	0.113106	0.10772	0.149013	0.132855	0.0305206	0.136445	0.156194	0.152603	0.157895	0.140036	0.138241	0.166966	0.150808	0.156194	0.143627	0.154399	0.177738	0.159785	0.177738	0.154399	0.16158	0.166966	0.179533	0.165171	0.166966	0.157989	0.166966	0.0412926
B. kuatunensis	0.150359	0.138241	0.150808	0.142729	0.127469	0.140036	0.16158	0.138241	0.140036	0.131059	0.118492	0.154399	0.138241	0.154399	0.141831	0.141831	0.150808	0.100539	0.143627	0.149013	0.120287	0.116697	0.113106	0.0780399	0.116697	0.16158	0.118492	0.105925	0.123878	0.113106	0.0736086	0.125673	0.120287	0.10772	0.0897666	0.105925	0.145422	0.104129	0.0897666	0.109515	0.100539	0.10772	0.152603	0.163375
B. obesa	0.152154	0.131059	0.159785	0.162478	0.143627	0.149013	0.16158	0.149013	0.152603	0.147217	0.123878	0.165171	0.143627	0.163375	0.152603	0.140036	0.154399	0.129264	0.145422	0.16158	0.131059	0.118492	0.125673	0.101633	0.138241	0.168761	0.149013	0.113106	0.131059	0.122083	0.114901	0.129264	0.125673	0.0466786	0.122083	0.141831	0.143627	0.118492	0.127469	0.118492	0.114901	0.140036	0.165171	0.174147	0.104129
B. nanlingensis	0.152154	0.13465	0.165171	0.14991	0.129264	0.131059	0.141831	0.149013	0.145422	0.131059	0.105925	0.154399	0.138241	0.156194	0.141831	0.141831	0.156194	0.109515	0.132855	0.141831	0.114901	0.111311	0.105925	0.0744102	0.10772	0.165171	0.118492	0.0987433	0.113106	0.102334	0.0861759	0.122083	0.113106	0.109515	0.0879713	0.120287	0.131059	0.104129	0.0915619	0.109515	0.104129	0.113106	0.156194	0.163375	0.0771993	0.102334
B. jinggangensis	0.15395	0.141831	0.157989	0.148115	0.140036	0.138241	0.140036	0.13465	0.141831	0.140036	0.10772	0.149013	0.154399	0.165171	0.147217	0.136445	0.140036	0.111311	0.141831	0.149013	0.109515	0.118492	0.114901	0.0834846	0.113106	0.16158	0.125673	0.104129	0.118492	0.111311	0.109515	0.132855	0.123878	0.120287	0.113106	0.118492	0.13465	0.113106	0.0933573	0.0969479	0.10772	0.113106	0.156194	0.170557	0.0933573	0.118492	0.0915619
B. cheni	0.15395	0.132855	0.147217	0.14632	0.132855	0.125673	0.147217	0.150808	0.131059	0.127469	0.102334	0.145422	0.150808	0.16158	0.136445	0.138241	0.141831	0.109515	0.138241	0.141831	0.105925	0.104129	0.104129	0.0598911	0.114901	0.150808	0.123878	0.0987433	0.120287	0.0951526	0.0843806	0.123878	0.113106	0.0933573	0.0879713	0.114901	0.143627	0.104129	0.0843806	0.0951526	0.105925	0.122083	0.145422	0.159785	0.0754039	0.0843806	0.0736086	0.0933573
B. xianjuensis	0.15395	0.145422	0.149013	0.153501	0.13465	0.131059	0.154399	0.132855	0.131059	0.136445	0.118492	0.152603	0.13465	0.147217	0.132855	0.132855	0.150808	0.116697	0.127469	0.149013	0.127469	0.131059	0.120287	0.0980036	0.118492	0.154399	0.122083	0.116697	0.122083	0.113106	0.111311	0.113106	0.125673	0.120287	0.102334	0.136445	0.143627	0.113106	0.102334	0.0789946	0.114901	0.123878	0.152603	0.157989	0.105925	0.114901	0.113106	0.111311	0.0987433
B. fengshunensis	0.155745	0.131059	0.150808	0.158887	0.13465	0.138241	0.154399	0.149013	0.143627	0.127469	0.10772	0.145422	0.145422	0.154399	0.150808	0.136445	0.152603	0.113106	0.159785	0.156194	0.111311	0.114901	0.105925	0.0798548	0.123878	0.152603	0.116697	0.111311	0.10772	0.105925	0.0879713	0.127469	0.102334	0.113106	0.0987433	0.105925	0.140036	0.111311	0.0915619	0.102334	0.111311	0.122083	0.165171	0.174147	0.0843806	0.109515	0.0897666	0.0951526	0.0736086
B. daoji	0.156194	0.145422	0.152603	0.169659	0.143627	0.157989	0.159785	0.141831	0.159785	0.136445	0.122083	0.159785	0.145422	0.157989	0.154399	0.154399	0.157989	0.129264	0.150808	0.163375	0.120287	0.122083	0.125673	0.101633	0.120287	0.159785	0.123878	0.105925	0.120287	0.105925	0.109515	0.143627	0.127469	0.138241	0.114901	0.127469	0.140036	0.140036	0.118492	0.0843806	0.131059	0.113106	0.16158	0.168761	0.123878	0.13465	0.127469	0.123878	0.116697
B. hungtai	0.15754	0.136445	0.145422	0.14991	0.141831	0.147217	0.156194	0.16158	0.156194	0.140036	0.109515	0.170557	0.157989	0.165171	0.163375	0.141831	0.152603	0.125673	0.138241	0.165171	0.109515	0.122083	0.113106	0.0798548	0.120287	0.170557	0.125673	0.111311	0.129264	0.104129	0.114901	0.127469	0.13465	0.105925	0.102334	0.118492	0.149013	0.10772	0.114901	0.120287	0.113106	0.138241	0.165171	0.186715	0.104129	0.0969479	0.0987433	0.0951526	0.0879713
B. lini	0.159336	0.154399	0.170557	0.160682	0.125673	0.132855	0.143627	0.141831	0.138241	0.140036	0.105925	0.154399	0.157989	0.152603	0.136445	0.141831	0.147217	0.10772	0.125673	0.145422	0.111311	0.122083	0.109515	0.0780399	0.10772	0.156194	0.125673	0.104129	0.125673	0.0969479	0.0951526	0.132855	0.123878	0.120287	0.0879713	0.131059	0.132855	0.118492	0.0951526	0.113106	0.116697	0.114901	0.147217	0.157989	0.0807899	0.116697	0.0574506	0.10772	0.0789946
B. xiangnanensis	0.159336	0.156194	0.163375	0.158887	0.149013	0.152603	0.150808	0.143627	0.149013	0.141831	0.122083	0.168761	0.13465	0.165171	0.154399	0.145422	0.156194	0.125673	0.138241	0.157989	0.122083	0.118492	0.125673	0.0889292	0.123878	0.157989	0.136445	0.102334	0.129264	0.125673	0.114901	0.132855	0.114901	0.122083	0.100539	0.13465	0.147217	0.129264	0.105925	0.116697	0.114901	0.123878	0.172352	0.174147	0.100539	0.116697	0.0861759	0.113106	0.0933573
B. ombrophila	0.159256	0.147005	0.157895	0.155172	0.132486	0.134301	0.161525	0.134301	0.150635	0.143376	0.107078	0.15245	0.139746	0.154265	0.14882	0.154265	0.166969	0.125227	0.147005	0.14882	0.116152	0.114338	0.121597	0.0889292	0.117967	0.147005	0.121597	0.117967	0.125227	0.116152	0.0961887	0.136116	0.117967	0.0871143	0.0961887	0.132486	0.139746	0.116152	0.0998185	0.0998185	0.123412	0.114338	0.154265	0.163339	0.092559	0.0889292	0.101633	0.107078	0.0816697
B. insularis	0.159336	0.136445	0.145422	0.14991	0.141831	0.145422	0.150808	0.156194	0.150808	0.138241	0.100539	0.165171	0.159785	0.165171	0.152603	0.147217	0.154399	0.120287	0.13465	0.157989	0.105925	0.113106	0.116697	0.0816697	0.113106	0.170557	0.116697	0.104129	0.122083	0.0951526	0.111311	0.125673	0.132855	0.113106	0.0987433	0.109515	0.138241	0.0969479	0.109515	0.10772	0.10772	0.136445	0.165171	0.177738	0.100539	0.104129	0.0951526	0.104129	0.0843806
B. dongguanensis	0.159336	0.150808	0.168761	0.167864	0.145422	0.138241	0.165171	0.129264	0.147217	0.147217	0.122083	0.168761	0.152603	0.149013	0.149013	0.147217	0.166966	0.113106	0.145422	0.156194	0.113106	0.122083	0.118492	0.107078	0.127469	0.186715	0.131059	0.116697	0.120287	0.132855	0.120287	0.141831	0.122083	0.114901	0.111311	0.136445	0.149013	0.118492	0.118492	0.122083	0.13465	0.13465	0.159785	0.170557	0.122083	0.123878	0.111311	0.111311	0.111311
B. sanmingensis	0.161131	0.150808	0.156194	0.148115	0.145422	0.149013	0.147217	0.150808	0.147217	0.143627	0.113106	0.156194	0.141831	0.163375	0.154399	0.145422	0.16158	0.120287	0.157989	0.165171	0.132855	0.127469	0.120287	0.0798548	0.132855	0.172352	0.129264	0.114901	0.131059	0.129264	0.100539	0.132855	0.127469	0.113106	0.105925	0.129264	0.141831	0.118492	0.120287	0.125673	0.113106	0.131059	0.165171	0.179533	0.104129	0.120287	0.10772	0.114901	0.102334
B. tongboensis	0.161131	0.145422	0.149013	0.160682	0.129264	0.13465	0.147217	0.145422	0.145422	0.138241	0.100539	0.163375	0.143627	0.166966	0.136445	0.150808	0.156194	0.131059	0.149013	0.145422	0.10772	0.138241	0.10772	0.101633	0.113106	0.168761	0.131059	0.122083	0.131059	0.10772	0.114901	0.140036	0.116697	0.141831	0.102334	0.122083	0.145422	0.114901	0.111311	0.102334	0.123878	0.120287	0.157989	0.157989	0.114901	0.140036	0.111311	0.116697	0.105925
B. yingdeensis	0.161131	0.156194	0.163375	0.160682	0.143627	0.147217	0.145422	0.141831	0.150808	0.140036	0.123878	0.163375	0.143627	0.150808	0.152603	0.143627	0.156194	0.118492	0.140036	0.154399	0.125673	0.125673	0.123878	0.092559	0.123878	0.165171	0.13465	0.104129	0.131059	0.120287	0.111311	0.131059	0.118492	0.127469	0.0951526	0.132855	0.154399	0.120287	0.113106	0.113106	0.114901	0.125673	0.16158	0.168761	0.0933573	0.118492	0.0825853	0.122083	0.0951526
B. nankunensis	0.162926	0.152603	0.166966	0.167864	0.143627	0.149013	0.159785	0.129264	0.141831	0.143627	0.10772	0.174147	0.145422	0.168761	0.157989	0.150808	0.159785	0.123878	0.150808	0.165171	0.120287	0.113106	0.125673	0.105263	0.136445	0.172352	0.127469	0.109515	0.114901	0.125673	0.122083	0.131059	0.120287	0.102334	0.100539	0.131059	0.143627	0.113106	0.111311	0.114901	0.129264	0.120287	0.172352	0.181329	0.111311	0.105925	0.102334	0.111311	0.0915619
B. shimentaina	0.163375	0.140036	0.157989	0.160682	0.13465	0.136445	0.143627	0.131059	0.141831	0.125673	0.113106	0.156194	0.157989	0.141831	0.143627	0.145422	0.156194	0.0987433	0.145422	0.156194	0.0897666	0.116697	0.111311	0.110708	0.113106	0.16158	0.114901	0.0843806	0.0951526	0.0915619	0.125673	0.138241	0.111311	0.131059	0.122083	0.104129	0.129264	0.132855	0.131059	0.123878	0.116697	0.0897666	0.159785	0.170557	0.116697	0.140036	0.118492	0.109515	0.116697
B. puningensis	0.172801	0.157989	0.16158	0.155296	0.163375	0.154399	0.177738	0.163375	0.163375	0.149013	0.136445	0.179533	0.156194	0.175943	0.16158	0.179533	0.174147	0.157989	0.166966	0.166966	0.154399	0.141831	0.159785	0.132486	0.147217	0.181329	0.150808	0.136445	0.152603	0.149013	0.136445	0.150808	0.152603	0.149013	0.152603	0.152603	0.149013	0.136445	0.140036	0.149013	0.147217	0.157989	0.172352	0.177738	0.116697	0.165171	0.13465	0.131059	0.118492
[truncated: 14 more columns]
